# Supplementary material for: Altered Maternal Fatty Acid Signature and Placental Transfer in Gestational Diabetes Mellitus: The Role of Fatty Acid Indices
Source: Nutrients. 2026 May 20;18(10):1624. doi: 10.3390/nu18101624 (PMC13209372; doi:10.3390/nu18101624)
Supplement: Supplementary file 1 [file nutrients-18-01624-s001.zip]

Archive with 1 entries (1 files):
- nutrients-4296265-supplementary.pdf
